# Supplementary material for: Glucose Hydrogenolysis into 1,2-Propanediol Using a Pt/deAl@Mg(OH)2 Catalyst: Expanding the Application of a Core–Shell Structured Catalyst
Source: Nanomaterials (Basel). 2022 Oct 26;12(21):3771. doi: 10.3390/nano12213771 (PMC9657227; doi:10.3390/nano12213771)
Supplement: Supplementary file 1 [file nanomaterials-12-03771-s001.zip]

Archive with 1 entries (1 files):
- nanomaterials-1970377-supplementary.pdf
